# Supplementary material for: Molecular Dynamics of Janus Nanodimers Dispersed in Lamellar Phases of a Block Copolymer
Source: Polymers (Basel). 2021 May 9;13(9):1524. doi: 10.3390/polym13091524 (PMC8126030; doi:10.3390/polym13091524)
Supplement: Supplementary file 1 [file polymers-13-01524-s001.zip]

Archive with 1 entries (1 files):
- polymers-1197191-supplementary.pdf
